# Supplementary material for: A retrospective evaluation of the effect of oclacitinib (Apoquel) administration on development of surgical site infection following clean orthopedic stifle surgery
Source: PLoS One. 2023 Aug 9;18(8):e0289827. doi: 10.1371/journal.pone.0289827 (PMC10411735; doi:10.1371/journal.pone.0289827)
Supplement: S1 Data — (XLSX) [file pone.0289827.s001.xlsx]

## Sheet: SSI - Apoquel YN
	SSI	Apoquel Y	Apoquel N		SSI	Superficial SSI	Deep/Organ SSI
		1	0			1	0
		1	0			1	0
		1	0			0	1
		1	0			1	0
		1	0			1	0
		0	1			0	1
		0	1			1	0
		0	1			0	1
		0	1			1	0
		0	1			1	0
		0	1			0	1
		0	1			1	0
		0	1			1	0
		0	1			1	0
		0	1			1	0
		0	1			1	0
		0	1			0	1
		0	1			1	0
		0	1			0	1
		0	1			1	0
		0	1			1	0
		0	1			1	0
		0	1			1	0
		0	1			1	0
		0	1			1	0
		0	1			1	0
		0	1			1	0
		0	1			1	0
		0	1			0	1
		0	1			0	1
		0	1			1	0
		0	1			1	0
		0	1			1	0
		0	1			1	0

## Sheet: SSI Superficial -Apoquel YN
	Superficial SSI	Apoquel Y	Apoquel N
		1	0
		1	0
		1	0
		1	0
		0	1
		0	1
		0	1
		0	1
		0	1
		0	1
		0	1
		0	1
		0	1
		0	1
		0	1
		0	1
		0	1
		0	1
		0	1
		0	1
		0	1
		0	1
		0	1
		0	1
		0	1
		0	1

## Sheet: SSI Deep - APOQUEL YN
	Deep/ Organ SSI	Apoquel Y	Apoquel N
		1	0
		0	1
		0	1
		0	1
		0	1
		0	1
		0	1
		0	1

## Sheet: ApoqY + ApoqN - SSI YN
	Apoquel Y	SSI Y	SSI N
		1	0
		1	0
		1	0
		1	0
		1	0
		0	1
		0	1
		0	1
		0	1
		0	1
		0	1
		0	1
		0	1
		0	1
		0	1
		0	1
		0	1
		0	1
		0	1
		0	1
		0	1
		0	1
		0	1
		0	1
		0	1
		0	1
	MR - Apoquel N	SSI Y	SSI N
	227497	1	0
	69646	1	0
	22456	1	0
	50052	1	0
	241527	1	0
	204926	1	0
	242058	1	0
	242927	1	0
	243608	1	0
	21058	1	0
	35960	1	0
	248763	1	0
	249327	1	0
	240270	1	0
	250280	1	0
	250459	1	0
	104891	1	0
	86947	1	0
	255083	1	0
	82084	1	0
	96697	1	0
	33655	1	0
	258760	1	0
	60896	1	0
	226668	1	0
	94718	1	0
	264768	1	0
	50825	1	0
	101511	1	0
	207612	0	1
	15935	0	1
	85196	0	1
	237254	0	1
	237673	0	1
	34013	0	1
	210009	0	1
	72028	0	1
	236277	0	1
	238201	0	1
	93945	0	1
	231308	0	1
	59398	0	1
	52605	0	1
	238519	0	1
	236499	0	1
	225781	0	1
	238932	0	1
	238248	0	1
	28711	0	1
	238945	0	1
	238192	0	1
	11901	0	1
	239374	0	1
	216140	0	1
	227239	0	1
	12520	0	1
	239466	0	1
	83095	0	1
	30910	0	1
	200969	0	1
	227479	0	1
	90087	0	1
	9022	0	1
	200231	0	1
	40324	0	1
	240099	0	1
	34377	0	1
	224833	0	1
	239385	0	1
	215128	0	1
	209170	0	1
	240663	0	1
	241103	0	1
	237350	0	1
	231778	0	1
	12601	0	1
	241230	0	1
	81690	0	1
	241324	0	1
	241391	0	1
	240323	0	1
	241621	0	1
	242006	0	1
	241991	0	1
	35074	0	1
	242217	0	1
	74031	0	1
	61536	0	1
	242196	0	1
	230419	0	1
	242482	0	1
	242055	0	1
	84841	0	1
	52605	0	1
	47322	0	1
	242261	0	1
	67473	0	1
	242656	0	1
	243636	0	1
	238949	0	1
	242683	0	1
	243851	0	1
	1779	0	1
	46691	0	1
	225233	0	1
	26471	0	1
	243562	0	1
	201424	0	1
	244569	0	1
	245022	0	1
	238215	0	1
	244759	0	1
	245580	0	1
	103021	0	1
	244551	0	1
	42992	0	1
	245175	0	1
	245634	0	1
	96041	0	1
	49426	0	1
	244133	0	1
	245506	0	1
	245995	0	1
	245612	0	1
	246162	0	1
	245684	0	1
	52258	0	1
	239214	0	1
	92536	0	1
	246254	0	1
	245050	0	1
	34665	0	1
	95248	0	1
	246402	0	1
	80253	0	1
	34013	0	1
	231781	0	1
	215552	0	1
	77982	0	1
	246628	0	1
	246922	0	1
	247252	0	1
	245650	0	1
	41957	0	1
	205911	0	1
	95096	0	1
	97096	0	1
	247531	0	1
	247750	0	1
	247803	0	1
	51183	0	1
	209317	0	1
	227786	0	1
	247962	0	1
	239013	0	1
	210339	0	1
	80986	0	1
	64195	0	1
	213569	0	1
	247988	0	1
	248885	0	1
	229732	0	1
	39139	0	1
	246788	0	1
	248256	0	1
	52408	0	1
	248855	0	1
	248781	0	1
	249184	0	1
	249662	0	1
	106028	0	1
	82473	0	1
	20224	0	1
	46855	0	1
	238058	0	1
	247042	0	1
	223740	0	1
	47316	0	1
	93964	0	1
	249750	0	1
	68022	0	1
	73712	0	1
	249766	0	1
	211287	0	1
	202106	0	1
	64945	0	1
	225587	0	1
	208974	0	1
	235090	0	1
	226408	0	1
	96720	0	1
	232382	0	1
	251062	0	1
	250989	0	1
	236824	0	1
	71141	0	1
	84326	0	1
	242217	0	1
	247060	0	1
	251576	0	1
	251401	0	1
	102152	0	1
	OO123	0	1
	251623	0	1
	94298	0	1
	54438	0	1
	66647	0	1
	102416	0	1
	252429	0	1
	79825	0	1
	28711	0	1
	221281	0	1
	252607	0	1
	252631	0	1
	252456	0	1
	252873	0	1
	36008	0	1
	252611	0	1
	253539	0	1
	253790	0	1
	253756	0	1
	216415	0	1
	254272	0	1
	254327	0	1
	37873	0	1
	263663	0	1
	86329	0	1
	228309	0	1
	244335	0	1
	218489	0	1
	94386	0	1
	217516	0	1
	254202	0	1
	254666	0	1
	255594	0	1
	255030	0	1
	80595	0	1
	254935	0	1
	43674	0	1
	92195	0	1
	29551	0	1
	30745	0	1
	256043	0	1
	212848	0	1
	93244	0	1
	85188	0	1
	223093	0	1
	255161	0	1
	256249	0	1
	256270	0	1
	23794	0	1
	94001	0	1
	101967	0	1
	93203	0	1
	233382	0	1
	256695	0	1
	256805	0	1
	26598	0	1
	30286	0	1
	257609	0	1
	254353	0	1
	102224	0	1
	253245	0	1
	69952	0	1
	97016	0	1
	252429	0	1
	46947	0	1
	18670	0	1
	257884	0	1
	46707	0	1
	256999	0	1
	1896	0	1
	258146	0	1
	237308	0	1
	23440	0	1
	253357	0	1
	258307	0	1
	258497	0	1
	258348	0	1
	231823	0	1
	244941	0	1
	258787	0	1
	35157	0	1
	258762	0	1
	57271	0	1
	208283	0	1
	258962	0	1
	253900	0	1
	6624	0	1
	13716	0	1
	259418	0	1
	74488	0	1
	16694	0	1
	225587	0	1
	90511	0	1
	220502	0	1
	260225	0	1
	52937	0	1
	260179	0	1
	260112	0	1
	259760	0	1
	260111	0	1
	67687	0	1
	260302	0	1
	221147	0	1
	258305	0	1
	261954	0	1
	261357	0	1
	262564	0	1
	14021	0	1
	233823	0	1
	96467	0	1
	262360	0	1
	261948	0	1
	262413	0	1
	262329	0	1
	106656	0	1
	257349	0	1
	210081	0	1
	9602	0	1
	263655	0	1
	262653	0	1
	35232	0	1
	262939	0	1
	262879	0	1
	265110	0	1
	6895	0	1
	106035	0	1
	27787	0	1
	206031	0	1
	256221	0	1
	264565	0	1
	101967	0	1
	210713	0	1
	78356	0	1
	225216	0	1
	268187	0	1
	245326	0	1
	267936	0	1
	256228	0	1
	41032	0	1
	83413	0	1
	265768	0	1
	269174	0	1
	268819	0	1
	267668	0	1
	64162	0	1
	269084	0	1
	231531	0	1
	50980	0	1
	207117	0	1
	73699	0	1
	269753	0	1
	52063	0	1
	252403	0	1
	270757	0	1
	269766	0	1
	270469	0	1
	270293	0	1
	269599	0	1
	2790	0	1
	239314	0	1
	268869	0	1
	272650	0	1

## Sheet: SSI Age
	SSI	Age (months) Apoquel Y	Age (months) Apoquel N		No SSI	Age (months) Apoquel Y	Age (months) Apoquel N
		75				91
		86				72
		95				35
		58				35
		25				16
			32			39
			125			75
			122			52
			73			91
			53			99
			97			37
			85			13
			37			22
			38			42
			131			21
			98			45
			73			133
			17			90
			85			51
			65			108
			38			117
			25				54
			19				29
			43				94
			69				95
			25				73
			25				33
			73				47
			16				79
			91				111
			54				109
			56				26
			111				94
			29				136
							56
							39
							98
							108
							81
							30
							118
							94
							73
							61
							106
							119
							17
							167
							61
							118
							85
							21
							34
							86
							39
							65
							73
							20
							119
							115
							27
							34
							49
							10
							91
							65
							30
							85
							97
							99
							97
							62
							74
							146
							71
							18
							104
							22
							62
							34
							56
							29
							30
							25
							91
							52
							144
							119
							133
							16
							26
							91
							72
							80
							82
							25
							69
							85
							37
							12
							97
							25
							73
							42
							112
							54
							49
							40
							76
							93
							35
							72
							110
							84
							97
							61
							76
							61
							84
							42
							85
							101
							79
							96
							84
							49
							14
							140
							109
							91
							52
							42
							74
							109
							25
							66
							49
							79
							74
							122
							80
							25
							26
							17
							79
							50
							37
							30
							49
							19
							53
							53
							56
							103
							97
							74
							39
							8
							44
							40
							85
							73
							64
							50
							24
							93
							70
							8
							68
							107
							85
							35
							29
							130
							126
							67
							74
							97
							51
							126
							54
							28
							60
							45
							13
							72
							72
							59
							75
							16
							40
							78
							73
							87
							77
							17
							91
							183
							79
							55
							32
							103
							109
							73
							88
							95
							64
							62
							49
							68
							30
							11
							64
							44
							117
							109
							76
							28
							129
							37
							30
							78
							89
							78
							92
							66
							60
							81
							58
							117
							31
							75
							47
							47
							18
							142
							77
							52
							115
							11
							47
							21
							104
							70
							80
							106
							97
							91
							77
							99
							117
							37
							9
							97
							125
							64
							127
							38
							26
							97
							30
							53
							70
							14
							93
							21
							39
							97
							19
							71
							103
							104
							94
							25
							40
							87
							63
							70
							37
							77
							42
							68
							61
							52
							77
							51
							86
							138
							95
							67
							54
							103
							19
							54
							62
							26
							87
							53
							31
							52
							145
							27
							27
							143
							63
							25
							37
							89
							51
							31
							47
							35
							134
							110
							107
							72
							23
							22
							122
							130
							122
							69
							27
							101
							90
							72
							78
							56
							55
							40
							27
							52
							17
							19
							81
							80
							50
							48
							120
							102
							46
							104
							110
							21
							100
							46
							21
							74
							25
							79
							32
							39
							109
							116
							121
							73

## Sheet: SSI weight
	SSI	Body weight (kg) Apoquel Y	Body weight (kg) Apoquel N		No SSI	Body weight (kg) Apoquel Y	Body weight (kg) Apoquel N
		38				54.5
		60.1				34.3
		49				15.6
		27.7				23.5
		34				30
			22.9			25
			47.1			47.6
			30.4			26.3
			28.7			35.2
			57			40
			23.2			22.7
			24.2			23.2
			21.2			40.6
			38.6			28
			9.5			29.2
			42			38.7
			26.8			9.7
			28.2			40.5
			56			25.9
			39.3			5.1
			26.1			7.4
			16				39.5
			31				45.7
			52.5				36.1
			29.5				4.4
			28.1				29
			26.3				43.6
			43				24.5
			39.5				31.7
			32.5				26
			26.8				19.9
			36.8				15.5
			21.5				10.8
			56.3				33.8
							38.5
							40.6
							18.6
							25.8
							55
							11.8
							35.2
							20.4
							29.6
							38.4
							32.9
							19.6
							38
							10.6
							43
							40.6
							40.2
							22
							10.7
							48.6
							27.7
							37.6
							33
							27
							26.1
							36.2
							12.2
							46.4
							2.18
							54.7
							38.8
							16.4
							8.5
							34
							28.1
							7.9
							19.9
							30.6
							12
							23
							32.6
							43.7
							40.1
							36.6
							44.7
							18.8
							48
							43
							21.3
							11.1
							42.6
							9.2
							9.7
							28
							33
							27.6
							32.9
							21.6
							9.7
							25.7
							74.4
							29.7
							37.4
							20.5
							4.1
							25.4
							29.3
							23.5
							38.4
							21.2
							41.5
							30.5
							21.5
							23.2
							19
							29.1
							28.7
							12.8
							42.4
							24.6
							43.5
							30.5
							23.3
							2.93
							11.7
							28.3
							30.2
							28.6
							30
							25.4
							33.2
							34.8
							23.8
							50
							28.1
							35.1
							51
							23.7
							27.9
							53.4
							54.2
							39.9
							11.9
							30.8
							23.6
							15.5
							31.7
							55.2
							32
							36
							25.2
							27
							48
							27.2
							3.9
							7
							29
							27.7
							6
							39.3
							34.9
							35.6
							8
							41.7
							29.7
							48.1
							39.3
							29.9
							39.4
							17.2
							36.8
							20
							15.7
							34.6
							17.8
							7
							23.7
							17.4
							39.6
							22.6
							7.5
							19.2
							41.3
							38.3
							6.4
							20.3
							28.3
							35
							32
							30.3
							36.8
							4.9
							5.5
							25.5
							33.5
							35.6
							24.2
							40.4
							5.6
							25.2
							35.1
							25.4
							7
							4.37
							4.1
							29.8
							37.6
							32.1
							44.2
							17.8
							29.4
							32.7
							36.1
							36.6
							5.8
							28.4
							9.9
							21.5
							36.1
							27.5
							39.1
							36.5
							30
							28.1
							32.2
							7.2
							28
							33.9
							27.3
							20.7
							36.9
							33.4
							6
							30.3
							7.5
							31.5
							32.8
							28.6
							31
							22.9
							28.3
							38.8
							21.6
							28
							13.5
							14
							38
							52
							26.6
							6.8
							24
							26.1
							13.7
							23.1
							36.6
							6.8
							30.5
							7.8
							44.2
							42.4
							36.3
							48
							31.2
							30.3
							32.8
							22.9
							9.3
							25.1
							33.5
							35.8
							14.5
							39
							22.3
							34.3
							36.5
							25.8
							33
							45
							32.2
							35
							30.7
							24.6
							24.1
							27.2
							28.5
							22.2
							22.9
							24.2
							31.4
							31.1
							38.3
							32
							9.7
							9.16
							39.2
							40
							38
							42
							26.1
							37
							33.7
							37
							36
							40
							37.4
							6.6
							67
							30.7
							3.2
							28.3
							22.9
							40.3
							19
							34.5
							11
							45
							10.7
							8.7
							38.3
							2.5
							24
							27
							40
							24.5
							3.6
							6.4
							39.8
							59.7
							29
							4.48
							33.4
							35.4
							29.4
							26.4
							51.3
							35
							31
							40
							16.5
							23.8
							34.8
							35.6
							33.4
							5
							50
							31.7
							63.7
							15
							8.4
							8.35
							44
							5.6
							26.4
							30.8
							35.4
							43.6
							39.5
							15.1
							30
							33.6
							20.8

## Sheet: Anesthesia Time
	SSI	Anesthesia time (min) Apoquel Y	Anesthesia time (min) Apoquel N			No SSI	Anesthesia time (min) Apoquel Y	Anesthesia time (min) Apoquel N
		190					210
		198					230
		210					180
		180					195
		190					140
			180				160
			210				195
			180				183
			180				135
			185				161
			195				147
			196				240
			240				156
			170				180
			240				180
			186				155
			200				168
			195				210
			180				180
			215				180
			157				155
			210					180
			175					210
			250					150
			240					180
			165					160
			177					190
			200					150
			217					132
			185					173
			280					175
			195					165
			210					180
			210					180
								202
								240
								200
								145
								185
								195
								250
								160
								180
								195
								230
								180
								210
								180
								200
								200
								255
								180
								180
								165
								210
								188
								200
								190
								198
								230
								230
								215
								182
								118
								195
								185
								160
								180
								180
								175
								120
								155
								160
								146
								132
								158
								200
								122
								155
								160
								165
								150
								180
								150
								160
								220
								230
								196
								211
								203
								205
								225
								195
								184
								123
								205
								228
								150
								182
								195
								208
								140
								185
								240
								180
								230
								170
								135
								200
								209
								180
								210
								204
								190
								217
								165
								125
								180
								110
								152
								120
								202
								167
								185
								210
								210
								208
								190
								210
								209
								224
								210
								190
								135
								190
								164
								170
								190
								210
								180
								170
								180
								210
								180
								170
								180
								180
								245
								190
								170
								198
								195
								205
								175
								175
								180
								180
								180
								220
								210
								195
								192
								180
								215
								155
								200
								126
								155
								195
								210
								148
								165
								195
								225
								184
								241
								140
								170
								180
								159
								180
								190
								180
								145
								210
								195
								120
								170
								192
								175
								190
								200
								145
								110
								155
								185
								230
								155
								205
								115
								180
								200
								195
								220
								130
								197
								210
								193
								185
								190
								170
								180
								130
								214
								215
								240
								197
								200
								190
								155
								165
								150
								195
								180
								196
								185
								231
								225
								223
								180
								170
								200
								155
								165
								195
								232
								170
								199
								180
								145
								130
								190
								150
								195
								225
								240
								185
								180
								185
								208
								140
								165
								175
								210
								190
								225
								232
								185
								162
								183
								167
								130
								185
								234
								210
								170
								192
								185
								175
								145
								170
								180
								165
								195
								185
								180
								186
								205
								188
								230
								170
								144
								177
								180
								167
								180
								145
								180
								180
								200
								175
								255
								235
								210
								165
								180
								145
								160
								210
								160
								145
								180
								189
								150
								180
								187
								214
								150
								195
								150
								190
								160
								185
								177
								130
								186
								142
								209
								190
								90
								195
								210
								170
								150
								210
								205
								180
								182
								185
								195
								217
								145
								180
								180
								180
								180
								205
								176
								210
								196
								171
								210
								240
								150
								140
								190
								150
								210
								160
								195
								138
								175
								225
								207
								125
								180

## Sheet: Surgery Time
	SSI	Surgery time (min) Apoquel Y	Surgery time (min) Apoquel N			No SSI	Surgery time (min) Apoquel Y	Surgery time (min) Apoquel N
		60					80
		73					60
		83					50
		66					85
		64					56
			56				48
			75				68
			35				53
			35				40
			63				43
			70				50
			66				90
			80				54
			70				60
			75				62
			56				40
			70				44
			60				82
			60				75
			70				71
			55				39
			62					50
			60					85
			98					40
			75					70
			45					56
			65					75
			80					35
			83					37
			61					55
			165					55
			58					43
			110					80
			80					50
								57
								85
								60
								56
								67
								66
								120
								85
								30
								45
								70
								50
								85
								65
								75
								70
								87
								60
								54
								50
								70
								43
								70
								50
								85
								75
								52
								75
								1
								25
								70
								50
								49
								67
								60
								37
								59
								45
								37
								39
								66
								36
								50
								75
								50
								36
								50
								46
								85
								50
								47
								70
								69
								75
								70
								45
								75
								73
								62
								57
								63
								60
								60
								53
								52
								55
								66
								40
								50
								87
								52
								89
								30
								38
								65
								72
								57
								63
								81
								60
								84
								35
								50
								75
								26
								45
								60
								54
								53
								65
								72
								57
								95
								61
								72
								75
								68
								88
								58
								40
								65
								72
								67
								60
								75
								62
								55
								53
								68
								62
								55
								55
								47
								65
								71
								49
								67
								50
								66
								83
								54
								49
								40
								75
								45
								65
								60
								58
								50
								72
								42
								70
								46
								45
								60
								40
								50
								53
								61
								87
								50
								125
								35
								55
								52
								55
								70
								77
								65
								40
								60
								82
								30
								64
								65
								60
								50
								78
								45
								35
								40
								60
								58
								49
								63
								40
								65
								68
								68
								71
								30
								74
								67
								63
								67
								85
								40
								50
								35
								88
								62
								70
								70
								74
								70
								41
								55
								40
								70
								53
								72
								67
								100
								85
								67
								55
								40
								75
								45
								70
								70
								114
								62
								72
								60
								46
								55
								80
								40
								68
								100
								90
								80
								50
								50
								84
								45
								80
								68
								60
								81
								95
								79
								54
								50
								74
								55
								60
								85
								118
								60
								33
								70
								71
								48
								34
								60
								71
								67
								75
								63
								65
								71
								90
								50
								70
								61
								42
								62
								70
								36
								53
								45
								65
								70
								83
								60
								116
								90
								83
								45
								65
								40
								60
								70
								75
								37
								92
								69
								35
								60
								55
								85
								50
								81
								60
								51
								40
								65
								62
								50
								64
								45
								80
								68
								27
								75
								62
								67
								40
								93
								68
								75
								60
								69
								90
								86
								45
								58
								77
								55
								57
								85
								62
								121
								65
								58
								75
								77
								51
								30
								60
								25
								65
								57
								70
								36
								60
								115
								72
								60
								50

## Sheet:  WBC
	SSI	WBC total # Apoquel Y	WBC total # Apoquel N			No SSI	WBC total # Apoquel Y	WBC total # Apoquel N
		7.82					6.76
		7.03					5.5
		9.8					8.14
		3.74					5.61
		7.07					11.1
			9.71				12.6
			6				7.21
			8.05				5
			6.53				6.1
			11.9				8.11
			6.8				7
			5.18				4.85
			7.2				5.7
			7.92				7.2
			6.71				4.57
			7.72				8.9
			8.65				8.3
			8.15				7.3
			7.01				6.63
			7.43				8
			6				5.97
			10					7.37
			6.43					10.7
			10.27					7.54
			11.1					8.2
			8.23					7.17
			6.73					7.16
			7.88					11.2
			10.6					4.53
			6.4					7.1
			8.2					4.8
			7.06					7.89
			7.78					11.9
			9.45					10.4
								5.35
								8.25
								6.83
								4.13
								5.58
								6.42
								8.79
								6.75
								5.03
								7.47
								6.32
								7.16
								9.06
								10
								5.74
								9.47
								7.4
								8.19
								13
								4.39
								7.67
								9.12
								4.44
								8.73
								5.51
								6.02
								7.51
								11.5
								6.9
								9.57
								5.44
								7.7
								5.89
								9.46
								11.1
								6.06
								18
								9.69
								11.1
								8.42
								5.85
								9.75
								36.5
								8.7
								7.26
								7.23
								11.26
								9.74
								7.1
								8.37
								4.19
								7.95
								13
								5.25
								6.71
								10.17
								5.78
								6.08
								5.49
								7.08
								5.11
								10.6
								6.57
								8.86
								3.44
								11.9
								8.08
								11.7
								9.87
								9.42
								6.78
								6.65
								8.97
								5.94
								7.61
								4.84
								6.41
								8.84
								9.62
								13.4
								7
								10.7
								7.32
								6.86
								4.02
								8.65
								6.58
								7.79
								5.08
								6.17
								6.05
								7.79
								5.94
								9.73
								9.29
								6.08
								9.63
								9.41
								5.67
								5.28
								8.88
								14.4
								7.32
								10.1
								6.66
								10.22
								11.31
								5.35
								9.15
								11.3
								7.5
								9.04
								9.62
								8.35
								6.39
								5.69
								7.82
								7.1
								6.81
								7.16
								6.47
								5.36
								6.48
								8.38
								8.01
								9.554
								8.67
								7.92
								9.35
								11.6
								13.3
								6.83
								5.66
								21
								8.05
								10.1
								6.36
								10.28
								10.2
								10.7
								7.13
								5.63
								5.35
								7.98
								6.79
								6.57
								6.56
								5.51
								8.56
								6.58
								14.9
								10.5
								5.43
								12.6
								4.63
								6.66
								10.6
								4.7
								9.07
								5.84
								6.61
								10.2
								5.69
								7.11
								11.6
								7.17
								7.89
								7.6
								8.84
								7.01
								6.29
								6.26
								5.66
								5.77
								8.14
								7.54
								9.16
								10.6
								6.18
								7.31
								9.52
								6.54
								11.4
								5.58
								8.7
								7.29
								9.03
								8.49
								7.15
								8.77
								5.55
								10.7
								8.4
								9.61
								7.39
								5.31
								10.1
								10.71
								4.99
								7.05
								11.3
								6.28
								8.75
								6.97
								7.15
								8.58
								9.34
								11.4
								6.83
								7.01
								6.8
								6.07
								5.34
								6.25
								6.59
								6.52
								5.01
								8.4
								7.96
								6.02
								6.35
								4.72
								7.69
								7.22
								8.29
								5.34
								11.1
								16.6
								5.76
								11.8
								11.8
								8.04
								10.3
								4.21
								7.49
								8.53
								6.36
								6
								7
								7.75
								7.44
								5.94
								6.32
								5.26
								9.18
								7.79
								7.1
								4.76
								8.44
								7.32
								6.18
								6.79
								10.3
								4.36
								10
								11.4
								5.06
								6.34
								12.1
								6.73
								9.46
								6.13
								12.1
								8.88
								9.02
								9.55
								6.79
								10
								8.93
								4.42
								9.69
								10.4
								12.6
								8.22
								8.68
								12.9
								9.38
								10.2
								7.1
								5.79
								5.21
								4.83
								8.42
								6.02
								10.5
								5.72
								6.19
								11.2
								11.2
								6.2
								5.99
								8.84
								11.3
								6.4
								7.17
								10
								5.12
								6.9
								14
								7.12
								5.32
								5.49
								6.66
								7.57
								7.06
								8.7
								6.84
								17.6
								6.1
								8.7
								14.2
								10.4
								13.6
								5.58
								6.56
								7.7
								7.2
								11.5
								8.54
								6.98
								6.5
								8.71

## Sheet:  Neutrophils
	SSI	Neutrophils # Apoquel Y	Neutrophil # Apoquel N			No SSI	Neutrophils # Apoquel Y	Neutrophil # Apoquel N
		7.19					5.05
		4.85					3.75
		6.13					5.8
		2.95					3.09
		4.31					5.994
			6.28				10
			4.26				6.02
			6.923				4.09
			4.24				3.697
			9.94				7.055
			5.11				4.41
			3.88				3.2
			5.4				4.95
			6.13				4.306
			5.12				3.199
			3.92				6.93
			6.53				6.142
			3.993				6.19
			4.837				3.44
			4.83				6.49
			4.37				4.64
			6.35					4.25
			3.279					6.03
			6.75					5.75
			8.4					6.58
			5.22					5.63
			4.9					5.38
			5.77					6.43
			7.14					2.67
			4.79					5.53
			6.232					2.722
			5.62					5.78
			5.31					9.282
			6.15					8.79
								4.09
								4.87
								4.18
								2.73
								4.18
								3.88
								6.768
								4.67
								3.82
								5.15
								4.61
								5.37
								5.01
								7.5
								4.19
								7.75
								3.781
								4.78
								9.31
								3.32
								5.48
								7.6
								2.52
								4.539
								4.52
								5.45
								4.48
								9.63
								5.78
								7.315
								4.29
								5.21
								3.88
								6.92
								7.526
								4.59
								14.6
								7.53
								10.3
								7.15
								3.66
								7.54
								32.5
								6.4
								5.3
								5.42
								8.04
								7.62
								4.828
								5.69
								2.665
								6.09
								9.932
								3.89
								5.6
								8.06
								3.97
								4.53
								4.13
								5.38
								3.37
								7.69
								5.72
								7.28
								2.53
								5.95
								6.14
								7.99
								6.71
								6.52
								5.03
								4.36
								5.93
								4.15
								5.83
								3.79
								3.7
								6.71
								8.35
								10.6
								5.46
								6.83
								4.98
								5.213
								2.78
								4.71
								3.97
								5.26
								3.98
								5.22
								4.59
								5.46
								3.54
								8.75
								6.9
								4.85
								6.87
								6.74
								3.062
								3.38
								6.072
								8.928
								5.25
								7.171
								4.554
								7.77
								8.47
								2.78
								6.43
								8.588
								5.11
								7.32
								6.23
								5.01
								4.08
								4.3
								6.06
								4.118
								4.5
								5.3
								5.26
								4.342
								3.369
								4.39
								6.2
								6.302
								7.22
								6.29
								7.013
								6.612
								9.83
								4.28
								3.82
								18.5
								5.41
								7.16
								4.06
								7.19
								5.75
								7.704
								4.99
								4.06
								4.39
								5.76
								4.66
								3.744
								3.79
								3.526
								6.78
								5.066
								11.324
								8.19
								3.2
								9.198
								3.19
								4.73
								9.13
								3.12
								7.83
								3.84
								4.429
								5.814
								4.05
								3.86
								9.71
								6.13
								5.4
								4.84
								7.07
								5.12
								3.4
								4.194
								2.72
								4.46
								5.56
								4.91
								6.637
								7.63
								4.84
								5.19
								6.84
								5.16
								9.576
								3.245
								7.59
								4.082
								5.4
								5.603
								2.652
								7.22
								4.1
								7.34
								5.124
								7.207
								5.986
								3.64
								5.353
								8.87
								3.02
								3.666
								7.35
								3.579
								5.39
								4.461
								5.791
								6.091
								7.66
								3.876
								4.67
								4.88
								5.19
								4.55
								3.94
								4.27
								4.32
								5.24
								2.605
								6.07
								5.572
								3.311
								4.65
								3.74
								4.97
								4.837
								7.06
								3.4
								9.55
								11.321
								2.71
								7.34
								9.038
								5.789
								7.36
								2.46
								4.53
								5.118
								4.961
								4.56
								4.858
								5.8
								4.166
								3.97
								3.8
								1.924
								7.71
								6.08
								4.473
								3.57
								4.979
								5.53
								4.38
								4.66
								7.79
								3.225
								6.5
								6.84
								3.64
								4.69
								7.72
								5.316
								6.95
								2.52
								9.68
								5.59
								3.968
								6.365
								4.67
								5.6
								5.179
								2.475
								6.26
								8.32
								8.064
								6.87
								5.815
								10.062
								5.29
								7.39
								4.899
								3.82
								2.96
								2.97
								6.231
								4.58
								8.505
								3.648
								4.72
								8.58
								6.16
								4.03
								4.66
								4.83
								8.249
								4.083
								4.015
								5.9
								3.481
								5.3
								4.06
								4.44
								3.97
								3.404
								5.39
								4.63
								4.871
								7.4
								5.4
								13.728
								4.575
								5.133
								8.236
								6.552
								9.22
								3.36
								3.96
								4.774
								3.6
								10.1
								6.36
								4
								4.076
								7.05
